# Supplementary material for: A case report of ruptured amoebic liver abscess causing cardiac tamponade and requiring pericardial window
Source: Eur Heart J Case Rep. 2020 Aug 30;4(5):1–4. doi: 10.1093/ehjcr/ytaa182 (PMC7780479; doi:10.1093/ehjcr/ytaa182)
Supplement: ytaa182_Supplementary_Data [file ytaa182_supplementary_data.zip]

Archive with 2 entries (1 files):
- ytaa182_Supplementary_Data/
- ytaa182_Supplementary_Data/slide set for case study 25-04-2020.pptx
